# Supplementary material for: Divergence from, and Convergence to, Uniformity of Probability Density Quantiles
Source: Entropy (Basel). 2018 Apr 25;20(5):317. doi: 10.3390/e20050317 (PMC7512836; doi:10.3390/e20050317)
Supplement: Supplementary file 1 [file entropy-20-00317-s001.zip]

Archive with 1 entries (1 files):
- entropy-284552-supplementary.R
